# Supplementary material for: Exploring the Binding of Natural Compounds to Cancer-Related G-Quadruplex Structures: From 9,10-Dihydrophenanthrenes to Their Dimeric and Glucoside Derivatives
Source: Int J Mol Sci. 2023 Apr 24;24(9):7765. doi: 10.3390/ijms24097765 (PMC10178421; doi:10.3390/ijms24097765)
Supplement: Supplementary file 1 [file ijms-24-07765-s001.zip]

Archive with 1 entries (1 files):
- ijms-2333460-supplementary.pdf
